# Supplementary material for: Pullulan Based Bioconjugates for Ocular Dexamethasone Delivery
Source: Pharmaceutics. 2021 May 26;13(6):791. doi: 10.3390/pharmaceutics13060791 (PMC8227697; doi:10.3390/pharmaceutics13060791)
Supplement: Supplementary file 1 [file pharmaceutics-13-00791-s001.zip]

Archive with 1 entries (1 files):
- pharmaceutics-1215725-supplementary.pdf
